# Supplementary material for: Identification and functional characterization of the first deep intronic GLA mutation (IVS4+1326C>T) causing renal variant of Fabry disease
Source: Orphanet J Rare Dis. 2022 Jun 20;17:237. doi: 10.1186/s13023-022-02377-8 (PMC9208104; doi:10.1186/s13023-022-02377-8)
Supplement: Supplementary file 1 — Additional file 1. Primer sequences for genomic DNA sequencing ,RT-PCR, qRT-PCR and PHAGE-GLA plasmid construction. [file 13023_2022_2377_MOESM1_ESM.xlsx]

## Sheet: GLA Genomic DNA primers
Primers for genomic DNA sequencing analysis
Primer name	Sequence (5'-3')
GLA-1F	TCGGTGATTGGTCCGCCCCTG
GLA-1R	CTTTGGGCACACTGCCTATG
GLA-2F	TTATCCCCAGCAAACTGTCC
GLA-2R	CAGAGCCCTTTGAGAATTTG
GLA-3F	GGTGCCTAATAAATGGGAGG
GLA-3R	GGAGCCATCCAACAGTCATC
GLA-4F	CGCGCCTAGCCTACAAATG
GLA-4R	CAAGAAGCTCCCTACCCTTG
GLA-5F	TTCCTCCCTCTCATTTCAGG
GLA-5R	CAAGGATGACTTTCCAGGTG
GLA-6F	GGCCCTTTCAAAAGGTGAG
GLA-6R	CAGTCAAAGTCAGACAAGGTCC
GLA-7F	GGCTCCTTAACATTGAAGTCG
GLA-7R	CATCCTTGTGAGATGAAAACAG
GLA-8F	ATGCCTGGGATTTAAGTTTTC
GLA-8R	TTCTTAATGTCAGAACTATCAAGCAC
GLA-9F	AATCCCAGCACTTTTGGAAG
GLA-9R	TGTTGCCCAGGCTGGAATGC

## Sheet: GLA cDNA primers
Primers for RT-PCR experiments
Primer name (RT-PCR)	Sequence (5'-3')
GLA-2F	CTGGGAGTTTTGGATACTACGAC
GLA-2R	GCTGAGGCCAAAGTTGCCAAT

## Sheet: GLA qPCR primers
Primers for qRT-PCR experiments
Primer name (qRT-PCR)	Sequence (5'-3')
E1/E2-F	AGAACTACATCTGGGCTGCG
E1/E2-R	CCATGAGCTCTGCCATCTCC
E4/E5-F	AGTGGCCTCTTTATATGTGGCC
E4/E5-R	CCTGGTCCAGCAACATCAAC

## Sheet: Primers for GLA plasmids
Primers for PHAGE-GLA plasmid construction
Primer name	Sequence (5'-3')
PHAGE-GLA-BamH1-F	CGCTGGATCCATGCAGCTGAGGAACCCAGAAC
PHAGE-GLA-Sal1-R	CGAGGTCGACGGAAGTAAGTCTTTTAATGACATC
GLA mut1-c.639_640ins57bp-F	AGCTCCACACTATTTGGAAGTATTTGTTGACTTGTTACCATGTCTCCCCACTAGAGTCCCAATTATACAGAAATCCGAC
GLA mut1-c.639_640ins57bp-R	CAAATACTTCCAAATAGTGTGGAGCTCTTTTGAAAGGGCCACATAT
GLA mut2-c. 605_639del+c. 639_640ins57bp-F	GCATTGTGTACTCCTAGCTCCACACTATTTG
GLA mut2-c. 605_639del+c. 639_640ins57bp-R	CAAATAGTGTGGAGCTAGGAGTACACAATGC
GLA mut3-c. 486_547del+c. 751_801del51bp-1F	GACCTTTGCTGACTGGTTATAAGCACATGTC
GLA mut3-c. 486_547del+c. 751_801del51bp-1R	GACATGTGCTTATAACCAGTCAGCAAAGGTC
GLA mut3-c. 486_547del+c. 751_801del51bp-2F	ACATCTTTTAACCAGTTAGTGATTGGCAAC
GLA mut3-c. 486_547del+c. 751_801del51bp-2R	GTTGCCAATCACTAACTGGTTAAAAGATGT
